# Supplementary material for: Perceptions of Artificial Nutrition and Hydration at the End of Life Among Healthcare Professionals, Medical Students, and Lay Respondents: A Cross-Sectional Comparative Survey
Source: Nutrients. 2026 Apr 29;18(9):1404. doi: 10.3390/nu18091404 (PMC13164728; doi:10.3390/nu18091404)
Supplement: Supplementary file 1 [file nutrients-18-01404-s001.zip]

Archive with 1 entries (1 files):
- nutrients-4283146-supplementary.pdf
